# Supplementary material for: Pharmacokinetics of Levodopa and 3-O-Methyldopa in Parkinsonian Patients Treated with Levodopa and Ropinirole and in Patients with Motor Complications
Source: Pharmaceutics. 2021 Sep 3;13(9):1395. doi: 10.3390/pharmaceutics13091395 (PMC8472364; doi:10.3390/pharmaceutics13091395)
Supplement: Supplementary file 1 [file pharmaceutics-13-01395-s001.zip]

Archive with 1 entries (1 files):
- pharmaceutics-1296164 - sp for check.pdf
